# Supplementary material for: The CIDR-GPG Protocol Improves Reproductive Efficiency in Yaks and Lowers the Body Condition Requirements for Success
Source: Animals (Basel). 2026 May 22;16(11):1582. doi: 10.3390/ani16111582 (PMC13256044; doi:10.3390/ani16111582)
Supplement: Supplementary file 1 [file animals-16-01582-s001.zip]

Archive with 1 entries (1 files):
- animals-4251140-supplementary.pdf
